# Supplementary material for: Trends in fluoroquinolone resistance in Campylobacter
Source: Microb Genom. 2018 Jul 19;4(8):e000198. doi: 10.1099/mgen.0.000198 (PMC6159550; doi:10.1099/mgen.0.000198)
Supplement: Supplementary File 1 [file mgen-5-198-s001.xlsx]

## Sheet: Isolates
Isolate ID	year of isolation	Source	AA at position 86 (gyrA)
4	2005	chicken	threonine
6	2006	chicken	threonine
7	2002	chicken	threonine
8	2001	human	threonine
9	2000	human	threonine
10	2005	chicken	threonine
13	2006	ruminant	threonine
17	2005	chicken	threonine
18	2004	chicken	threonine
20	2003	chicken	threonine
21	2003	chicken	Isoleucine
22	2001	chicken	threonine
32	2005	human	threonine
33	2005	human	threonine
34	2005	human	threonine
35	2005	human	threonine
36	2006	human	threonine
37	2006	human	Isoleucine
38	2006	human	threonine
39	2005	chicken	threonine
40	2006	chicken	threonine
41	2006	ruminant	threonine
42	2006	ruminant	threonine
43	2006	chicken	threonine
44	2006	chicken	threonine
45	2006	chicken	threonine
46	2006	ruminant	threonine
47	2006	ruminant	threonine
48	2006	ruminant	threonine
49	2006	ruminant	threonine
52	2006	ruminant	threonine
54	2005	chicken	threonine
55	2006	human	threonine
56	2006	ruminant	threonine
57	2005	chicken	threonine
59	2006	ruminant	threonine
60	2005	human	threonine
61	2005	ruminant	threonine
62	2006	ruminant	Isoleucine
63	2006	chicken	threonine
64	2006	chicken	threonine
65	2006	chicken	Isoleucine
66	2009	chicken	threonine
67	2009	chicken	threonine
68	2009	chicken	threonine
69	2009	chicken	threonine
70	2009	chicken	threonine
71	2009	chicken	threonine
72	2009	chicken	threonine
73	2009	chicken	threonine
74	2009	chicken	threonine
75	2009	chicken	threonine
77	2009	chicken	threonine
78	2009	chicken	threonine
79	2009	chicken	threonine
80	2009	chicken	threonine
81	2009	chicken	threonine
82	2009	chicken	threonine
83	2009	chicken	Isoleucine
84	2009	chicken	threonine
85	2003	ruminant	threonine
87	2003	ruminant	threonine
88	2003	ruminant	threonine
89	2003	ruminant	threonine
90	2003	ruminant	threonine
91	2003	ruminant	threonine
92	2003	ruminant	threonine
93	2003	ruminant	threonine
94	2003	ruminant	threonine
96	2003	ruminant	threonine
97	2003	ruminant	threonine
98	2003	ruminant	threonine
99	2003	ruminant	threonine
100	2003	ruminant	threonine
102	2003	ruminant	threonine
103	2003	ruminant	threonine
104	2003	ruminant	threonine
105	2004	chicken	threonine
106	2005	chicken	Isoleucine
107	2004	chicken	threonine
108	2004	chicken	threonine
109	2004	chicken	threonine
110	2003	chicken	threonine
111	2004	chicken	threonine
112	2004	chicken	threonine
113	2004	chicken	threonine
114	2004	chicken	threonine
115	2006	chicken	threonine
116	2005	human	threonine
117	2003	human	threonine
119	2003	human	threonine
120	2003	human	Isoleucine
254	2003	human	threonine
255	2003	human	threonine
256	2003	human	threonine
257	2003	human	threonine
258	2003	human	threonine
259	2009	human	threonine
260	2009	human	Isoleucine
261	2009	human	Isoleucine
262	2008	human	threonine
263	2005	human	threonine
264	2006	human	threonine
266	1991	human	threonine
267	1991	human	threonine
268	1999	human	threonine
269	1998	ruminant	threonine
270	1991	human	threonine
271	1998	ruminant	threonine
274	1991	human	Isoleucine
275	1999	human	threonine
276	1991	human	threonine
277	1994	human	threonine
325	2006	ruminant	threonine
433	2010	chicken	threonine
434	2011	chicken	threonine
435	2005	chicken	threonine
436	2005	chicken	threonine
437	2005	chicken	threonine
438	2005	chicken	threonine
439	2005	chicken	threonine
440	2005	chicken	threonine
441	2005	chicken	threonine
442	2005	chicken	threonine
443	2005	chicken	threonine
444	2005	chicken	threonine
445	2005	chicken	threonine
446	2005	chicken	threonine
447	2005	chicken	threonine
448	2005	chicken	threonine
449	2005	chicken	threonine
450	2005	chicken	threonine
451	2005	chicken	threonine
452	2005	chicken	threonine
453	2005	chicken	threonine
454	2005	chicken	threonine
455	2005	chicken	threonine
456	2005	chicken	threonine
457	2005	chicken	Isoleucine
458	2005	chicken	threonine
459	2005	chicken	threonine
460	2005	chicken	threonine
461	2005	chicken	threonine
462	2005	chicken	threonine
463	2005	chicken	threonine
464	2005	chicken	threonine
465	2005	chicken	threonine
466	2005	chicken	threonine
467	2005	chicken	threonine
468	2005	chicken	threonine
469	2005	chicken	threonine
470	2005	chicken	threonine
1742	2006	human	threonine
1743	2010	human	Isoleucine
1744	2011	human	threonine
1745	2011	human	threonine
1746	2011	human	Isoleucine
1747	2011	human	threonine
1748	2010	human	threonine
1749	2011	human	threonine
1750	2011	human	threonine
1751	2011	human	threonine
1752	2011	human	Isoleucine
1753	2011	human	threonine
1754	2011	human	Isoleucine
1755	2006	ruminant	threonine
1756	2010	ruminant	threonine
1762	2006	chicken	threonine
1763	2006	ruminant	threonine
1765	2006	human	threonine
1766	2006	human	Isoleucine
1767	2006	human	threonine
1768	2006	ruminant	threonine
1770	2006	chicken	threonine
1771	2006	chicken	Isoleucine
1772	2006	human	Isoleucine
1773	2006	human	Isoleucine
1780	2006	ruminant	Isoleucine
1781	2006	human	threonine
1782	2006	ruminant	threonine
1783	2006	ruminant	threonine
1785	2006	ruminant	threonine
1786	2006	ruminant	threonine
1787	2006	ruminant	threonine
1791	2009	chicken	threonine
1792	2011	chicken	threonine
1793	2011	chicken	Isoleucine
1794	2011	chicken	Isoleucine
1795	2011	chicken	Isoleucine
1796	2010	ruminant	threonine
1800	2007	chicken	threonine
1801	2007	chicken	threonine
1802	2007	chicken	threonine
1803	2007	chicken	threonine
1804	2007	chicken	threonine
1805	2007	chicken	threonine
1806	2007	chicken	threonine
1807	2007	chicken	threonine
1808	2007	chicken	threonine
1809	2007	chicken	threonine
1810	2007	chicken	threonine
1811	2007	chicken	threonine
1812	2007	chicken	threonine
1813	2007	chicken	threonine
1814	2007	chicken	threonine
1815	2007	chicken	threonine
1816	2007	chicken	threonine
1817	2007	chicken	threonine
1818	2007	chicken	threonine
1819	2007	chicken	threonine
1820	2007	chicken	threonine
1821	2007	chicken	threonine
1822	2007	chicken	threonine
1824	2007	chicken	threonine
1825	2008	chicken	threonine
1828	2008	chicken	threonine
1829	2008	chicken	threonine
1832	2008	chicken	threonine
1851	2012	human	threonine
1852	2012	human	threonine
1853	2012	human	Isoleucine
1854	2012	human	Isoleucine
1855	2012	human	threonine
1856	2012	human	threonine
1857	2010	human	threonine
1858	2010	human	threonine
1859	2010	human	threonine
1860	2010	human	threonine
1861	2010	human	threonine
1862	2010	human	threonine
1863	2010	human	threonine
1864	2010	human	threonine
1865	2010	human	Isoleucine
1866	2010	human	Isoleucine
1867	2010	human	Isoleucine
1868	2010	human	Isoleucine
1869	2010	human	threonine
1870	2010	human	Isoleucine
1871	2010	human	Isoleucine
1872	2010	human	threonine
1873	2010	human	threonine
1874	2010	human	threonine
1875	2010	human	Isoleucine
1876	2010	human	threonine
1877	2010	human	Isoleucine
1878	2010	human	threonine
1879	2010	human	threonine
1880	2010	human	threonine
1881	2010	human	threonine
1882	2010	human	threonine
1883	2010	human	threonine
1884	2010	human	Isoleucine
1885	2010	human	Isoleucine
1886	2010	human	threonine
1887	2010	human	Isoleucine
1888	2010	human	threonine
1889	2010	human	threonine
1890	2010	human	threonine
1891	2010	human	Isoleucine
1892	2010	human	threonine
1893	2010	human	threonine
1894	2010	human	Isoleucine
1895	2010	human	Isoleucine
1896	2010	human	threonine
1897	2010	human	threonine
1898	2010	human	threonine
1899	2010	human	Isoleucine
1900	2010	human	threonine
1901	2010	human	A
1902	2010	human	threonine
1903	2010	human	threonine
1904	2010	human	threonine
1905	2010	human	Isoleucine
1906	2010	human	threonine
1907	2010	human	threonine
1908	2010	human	Isoleucine
1909	2010	human	Isoleucine
1910	2010	human	Isoleucine
1911	2010	human	Isoleucine
1912	2010	human	threonine
1913	2010	human	threonine
1914	2010	human	threonine
1915	2010	human	threonine
1916	2010	human	Isoleucine
1917	2010	human	threonine
1918	2010	human	Isoleucine
1919	2010	human	threonine
1920	2010	human	threonine
1921	2010	human	threonine
1922	2010	human	Isoleucine
1923	2010	human	Isoleucine
1924	2010	human	Isoleucine
1925	2010	human	threonine
1926	2010	human	threonine
1927	2010	human	threonine
1928	2010	human	Isoleucine
1929	2010	human	threonine
1930	2010	human	threonine
1931	2010	human	threonine
1932	2010	human	threonine
1933	2010	human	threonine
1934	2010	human	Isoleucine
1935	2010	human	threonine
1936	2010	human	Isoleucine
1937	2010	human	Isoleucine
1938	2010	human	Isoleucine
1939	2010	human	threonine
1940	2010	human	threonine
1941	2010	human	Isoleucine
1942	2010	human	threonine
1943	2010	human	threonine
1944	2010	human	threonine
1945	2010	human	threonine
1946	2010	human	Isoleucine
1947	2010	human	threonine
1948	2010	human	threonine
1949	2010	human	Isoleucine
1950	2010	human	threonine
1951	2010	human	threonine
1952	2010	human	threonine
1953	2010	human	threonine
1954	2010	human	Isoleucine
1955	2010	human	threonine
1956	2010	human	threonine
1957	2010	human	threonine
1958	2010	human	threonine
1959	2010	human	threonine
1960	2010	human	Isoleucine
1961	2010	human	Isoleucine
1962	2010	human	threonine
1963	2010	human	threonine
1964	2010	human	threonine
1965	2010	human	Isoleucine
1966	2010	human	threonine
1967	2010	human	Isoleucine
1968	2010	human	Isoleucine
1969	2010	human	threonine
1970	2010	human	Isoleucine
1971	2010	human	Isoleucine
1972	2010	human	threonine
1973	2010	human	threonine
1974	2010	human	threonine
1975	2010	human	threonine
1976	2010	human	threonine
1977	2010	human	threonine
1978	2010	human	Isoleucine
1979	2010	human	threonine
1980	2010	human	Isoleucine
1981	2010	human	threonine
1982	2010	human	threonine
1983	2010	human	Isoleucine
1984	2010	human	threonine
1985	2010	human	threonine
1986	2010	human	threonine
1987	2010	human	threonine
1989	2010	human	threonine
1990	2010	human	Isoleucine
1991	2010	human	Isoleucine
1992	2010	human	threonine
1993	2010	human	Isoleucine
1994	2010	human	Isoleucine
1995	2010	human	threonine
1996	2010	human	threonine
1997	2010	human	Isoleucine
1998	2010	human	Isoleucine
1999	2010	human	Isoleucine
2000	2010	human	Isoleucine
2001	2010	human	threonine
2002	2010	human	threonine
2003	2010	human	threonine
2004	2010	human	Isoleucine
2005	2010	human	threonine
2006	2010	human	Isoleucine
2007	2010	human	Isoleucine
2008	2011	human	threonine
2009	2011	human	threonine
2010	2011	human	Isoleucine
2011	2011	human	Isoleucine
2012	2011	human	Isoleucine
2013	2011	human	Isoleucine
2014	2011	human	Isoleucine
2015	2011	human	threonine
2016	2011	human	Isoleucine
2017	2011	human	threonine
2018	2011	human	Isoleucine
2019	2011	human	Isoleucine
2020	2011	human	threonine
2021	2011	human	threonine
2022	2011	human	Isoleucine
2023	2011	human	threonine
2024	2011	human	threonine
2025	2011	human	threonine
2026	2011	human	threonine
2027	2011	human	threonine
2028	2011	human	Isoleucine
2029	2011	human	threonine
2030	2011	human	threonine
2031	2011	human	threonine
2032	2011	human	threonine
2034	2011	human	threonine
2035	2011	human	threonine
2037	2011	human	threonine
2038	2011	human	threonine
2039	2011	human	threonine
2040	2011	human	threonine
2041	2011	human	Isoleucine
2042	2011	human	threonine
2043	2011	human	threonine
2044	2011	human	threonine
2045	2011	human	Isoleucine
2046	2011	human	threonine
2047	2010	human	threonine
2048	2010	human	Isoleucine
2049	2010	human	threonine
2050	2010	human	threonine
2051	2010	human	threonine
2052	2010	human	threonine
2053	2010	human	threonine
2054	2010	human	threonine
2055	2010	human	threonine
2056	2010	human	threonine
2057	2010	human	threonine
2058	2010	human	Isoleucine
2059	2010	human	Isoleucine
2060	2010	human	Isoleucine
2061	2010	human	threonine
2062	2010	human	threonine
2063	2010	human	Isoleucine
2064	2010	human	threonine
2065	2010	human	threonine
2066	2010	human	Isoleucine
2067	2010	human	Isoleucine
2068	2010	human	threonine
2069	2010	human	threonine
2070	2010	human	threonine
2071	2010	human	threonine
2072	2010	human	threonine
2073	2010	human	threonine
2074	2010	human	threonine
2076	2010	human	threonine
2077	2010	human	threonine
2078	2010	human	threonine
2079	2010	human	Isoleucine
2080	2010	human	threonine
2081	2010	human	threonine
2082	2010	human	Isoleucine
2083	2010	human	threonine
2084	2010	human	Isoleucine
2085	2010	human	Isoleucine
2086	2010	human	Isoleucine
2087	2010	human	threonine
2088	2010	human	threonine
2089	2010	human	Isoleucine
2090	2010	human	Isoleucine
2091	2010	human	Isoleucine
2092	2010	human	threonine
2093	2010	human	Isoleucine
2094	2010	human	Isoleucine
2095	2010	human	threonine
2096	2010	human	threonine
2097	2010	human	threonine
2098	2010	human	Isoleucine
2099	2010	human	threonine
2100	2010	human	Isoleucine
2101	2010	human	threonine
2102	2010	human	Isoleucine
2103	2010	human	threonine
2104	2010	human	threonine
2105	2010	human	Isoleucine
2106	2010	human	threonine
2107	2010	human	threonine
2108	2010	human	threonine
2109	2010	human	Isoleucine
2110	2010	human	threonine
2111	2010	human	threonine
2112	2010	human	threonine
2113	2010	human	threonine
2114	2010	human	Isoleucine
2115	2010	human	Isoleucine
2116	2010	human	Isoleucine
2117	2010	human	Isoleucine
2118	2010	human	Isoleucine
2119	2010	human	threonine
2120	2010	human	threonine
2121	2010	human	threonine
2122	2010	human	threonine
2123	2010	human	Isoleucine
2124	2010	human	Isoleucine
2125	2010	human	threonine
2126	2010	human	threonine
2127	2010	human	Isoleucine
2128	2010	human	threonine
2129	2010	human	threonine
2130	2010	human	Isoleucine
2131	2010	human	threonine
2132	2010	human	Isoleucine
2133	2010	human	Isoleucine
2134	2010	human	Isoleucine
2135	2010	human	Isoleucine
2136	2010	human	Isoleucine
2137	2010	human	Isoleucine
2138	2011	human	Isoleucine
2139	2011	human	threonine
2140	2011	human	threonine
2141	2011	human	threonine
2142	2011	human	Isoleucine
2143	2011	human	Isoleucine
2144	2011	human	Isoleucine
2145	2011	human	threonine
2146	2011	human	threonine
2147	2011	human	Isoleucine
2148	2011	human	threonine
2149	2011	human	Isoleucine
2150	2011	human	Isoleucine
2151	2011	human	Isoleucine
2152	2011	human	Isoleucine
2153	2011	human	Isoleucine
2154	2011	human	Isoleucine
2155	2011	human	threonine
2156	2011	human	threonine
2157	2011	human	threonine
2168	2011	human	threonine
2169	2011	human	threonine
2170	2011	human	Isoleucine
2171	2011	human	threonine
2172	2011	human	threonine
2173	2011	human	threonine
2174	2011	human	Isoleucine
2175	2011	human	threonine
2176	2011	human	threonine
2177	2011	human	Isoleucine
2178	2011	human	threonine
2179	2011	human	threonine
2180	2011	human	threonine
2181	2011	human	Isoleucine
2182	2011	human	Isoleucine
2183	2011	human	threonine
2184	2011	human	Isoleucine
2185	2011	human	threonine
2186	2011	human	threonine
2187	2011	human	Isoleucine
2188	2011	human	threonine
2189	2011	human	Isoleucine
2190	2011	human	Isoleucine
2191	2011	human	threonine
2192	2011	human	threonine
2193	2011	human	threonine
2194	2011	human	threonine
2195	2011	human	Isoleucine
2196	2011	human	threonine
2198	2011	human	threonine
2199	2011	human	Isoleucine
2200	2011	human	Isoleucine
2201	2011	human	threonine
2202	2011	human	threonine
2203	2011	human	Isoleucine
2204	2011	human	threonine
2205	2011	human	threonine
2206	2011	human	Isoleucine
2207	2011	human	Isoleucine
2208	2011	human	threonine
2209	2011	human	threonine
2210	2011	human	Isoleucine
2212	2011	human	threonine
2213	2011	human	threonine
2214	2011	human	Isoleucine
2215	2011	human	threonine
2216	2011	human	threonine
2217	2011	human	threonine
2218	2011	human	Isoleucine
2219	2011	human	threonine
2220	2011	human	threonine
2221	2011	human	threonine
2222	2011	human	threonine
2223	2011	human	threonine
2224	2011	human	Isoleucine
2225	2011	human	Isoleucine
2226	2011	human	threonine
2227	2011	human	threonine
2228	2011	human	threonine
2229	2011	human	threonine
2230	2011	human	threonine
2231	2011	human	threonine
2232	2011	human	threonine
2235	2011	human	Isoleucine
2236	2011	human	Isoleucine
2237	2011	human	Isoleucine
2238	2011	human	threonine
2239	2011	human	threonine
2240	2011	human	Isoleucine
2241	2011	human	threonine
2242	2011	human	threonine
2243	2011	human	Isoleucine
2244	2011	human	threonine
2245	2011	human	Isoleucine
2246	2011	human	threonine
2247	2011	human	Isoleucine
2455	1980	human	threonine
2456	1980	human	threonine
2457	1980	human	threonine
2458	1980	human	threonine
2459	1980	human	threonine
2460	1980	human	threonine
2461	1980	human	threonine
2462	1980	human	threonine
2463	1997	human	threonine
2464	1980	human	threonine
2465	1980	human	threonine
2466	1980	human	threonine
2467	1998	human	threonine
2468	1980	human	threonine
2469	2012	ruminant	threonine
2470	2012	ruminant	threonine
2471	2012	ruminant	threonine
2472	2012	ruminant	threonine
2473	1980	human	Isoleucine
2474	1980	human	threonine
2475	2012	ruminant	threonine
2476	2005	chicken	threonine
2477	1995	human	threonine
2478	1980	human	threonine
2479	2012	ruminant	threonine
2489	2011	human	threonine
2490	2011	human	Isoleucine
2491	2011	human	threonine
2492	2011	human	Isoleucine
2493	2011	human	threonine
2494	2011	human	threonine
2495	2011	human	threonine
2496	2011	human	Isoleucine
2497	2011	human	Isoleucine
2498	2011	human	threonine
2499	2011	human	threonine
2500	2011	human	threonine
2501	2011	human	Isoleucine
2502	2011	human	Isoleucine
2503	2011	human	Isoleucine
2504	2011	human	threonine
2505	2011	human	threonine
2506	2011	human	threonine
2507	2011	human	threonine
2508	2011	human	threonine
2509	2011	human	threonine
2510	2011	human	threonine
2511	2011	human	Isoleucine
2512	2011	human	Isoleucine
2513	2011	human	threonine
2514	2011	human	threonine
2515	2011	human	threonine
2516	2011	human	Isoleucine
2517	2011	human	threonine
2518	2011	human	Isoleucine
2519	2011	human	threonine
2520	2011	human	threonine
2521	2011	human	threonine
2522	2011	human	Isoleucine
2523	2011	human	threonine
2524	2011	human	Isoleucine
2525	2011	human	threonine
2526	2011	human	Isoleucine
2527	2011	human	threonine
2528	2011	human	threonine
2529	2011	human	threonine
2530	2011	human	Isoleucine
2531	2011	human	threonine
2532	2011	human	threonine
2533	2011	human	threonine
2534	2011	human	Isoleucine
2535	2011	human	threonine
2536	2011	human	threonine
2537	2011	human	threonine
2538	2011	human	Isoleucine
2539	2011	human	threonine
2540	2011	human	threonine
2541	2011	human	Isoleucine
2542	2011	human	threonine
2543	2011	human	threonine
2544	2011	human	Isoleucine
2545	2011	human	Isoleucine
2546	2011	human	threonine
2547	2011	human	threonine
2548	2011	human	threonine
2549	2011	human	Isoleucine
2550	2011	human	threonine
2551	2011	human	threonine
2552	2011	human	threonine
2553	2011	human	threonine
2554	2011	human	threonine
2555	2011	human	threonine
2556	2011	human	threonine
2557	2011	human	threonine
2558	2011	human	threonine
2559	2011	human	threonine
2560	2011	human	threonine
2561	2011	human	threonine
2562	2011	human	threonine
2563	2011	human	threonine
2564	2011	human	Isoleucine
2565	2011	human	threonine
2566	2011	human	Isoleucine
2567	2011	human	threonine
2568	2011	human	Isoleucine
2569	2011	human	Isoleucine
2570	2011	human	threonine
2571	2011	human	threonine
2572	2011	human	threonine
2573	2011	human	Isoleucine
2574	2011	human	Isoleucine
2575	2011	human	threonine
2576	2011	human	threonine
2577	2011	human	threonine
2578	2011	human	threonine
2579	2011	human	threonine
2580	2011	human	Isoleucine
2581	2011	human	threonine
2582	2011	human	Isoleucine
2583	2011	human	Isoleucine
2584	2011	human	Isoleucine
2585	2011	human	threonine
2586	2011	human	threonine
2587	2011	human	threonine
2588	2011	human	threonine
2589	2011	human	threonine
2590	2011	human	threonine
2591	2011	human	Isoleucine
2592	2011	human	threonine
2593	2011	human	threonine
2594	2011	human	threonine
2595	2011	human	Isoleucine
2596	2011	human	threonine
2597	2011	human	Isoleucine
2598	2011	human	Isoleucine
2599	2011	human	threonine
2600	2011	human	Isoleucine
2601	2011	human	threonine
2602	2011	human	Isoleucine
2603	2011	human	threonine
2604	2011	human	threonine
2605	2011	human	Isoleucine
2606	2011	human	Isoleucine
2607	2011	human	Isoleucine
2608	2011	human	Isoleucine
2609	2011	human	Isoleucine
2610	2011	human	Isoleucine
2611	2011	human	threonine
2612	2011	human	Isoleucine
2613	2011	human	threonine
2614	2011	human	Isoleucine
2615	2011	human	Isoleucine
2616	2011	human	threonine
2617	2011	human	Isoleucine
2618	2011	human	threonine
2619	2011	human	threonine
2620	2011	human	threonine
2621	2011	human	Isoleucine
2622	2011	human	Isoleucine
2623	2011	human	threonine
2624	2011	human	threonine
2625	2011	human	threonine
2626	2011	human	threonine
2627	2011	human	Isoleucine
2628	2011	human	threonine
2629	2011	human	threonine
2630	2011	human	threonine
2631	2011	human	threonine
2632	2011	human	threonine
2633	2011	human	threonine
2634	2011	human	threonine
2635	2011	human	threonine
2636	2011	human	threonine
2637	2011	human	threonine
2638	2011	human	Isoleucine
2639	2011	human	threonine
2640	2011	human	Isoleucine
2641	2011	human	threonine
2642	2011	human	threonine
2643	2011	human	threonine
2644	2011	human	Isoleucine
2645	2011	human	Isoleucine
2646	2011	human	Isoleucine
2647	2011	human	threonine
2648	2011	human	threonine
2649	2011	human	Isoleucine
2650	2011	human	Isoleucine
2651	2011	human	Isoleucine
2652	2011	human	threonine
2653	2011	human	threonine
2654	2011	human	threonine
2655	2011	human	threonine
2656	2011	human	Isoleucine
2657	2011	human	threonine
2658	2011	human	threonine
2659	2011	human	threonine
2660	2011	human	threonine
2661	2011	human	threonine
2662	2011	human	Isoleucine
2663	2011	human	Isoleucine
2664	2011	human	Isoleucine
2665	2011	human	threonine
2666	2011	human	threonine
2667	2011	human	Isoleucine
2668	2011	human	Isoleucine
2669	2011	human	Isoleucine
2670	2011	human	threonine
2671	2011	human	threonine
2672	2011	human	threonine
2673	2011	human	threonine
2674	2011	human	threonine
2675	2011	human	Isoleucine
2676	2011	human	threonine
2677	2011	human	threonine
2678	2011	human	threonine
2679	2011	human	Isoleucine
2680	2011	human	Isoleucine
2681	2011	human	Isoleucine
2682	2011	human	threonine
2683	2011	human	threonine
2684	2011	human	threonine
2686	2011	human	threonine
2687	2012	human	threonine
2688	2012	human	Isoleucine
2689	2012	human	Isoleucine
2690	2012	human	threonine
2691	2012	human	Isoleucine
2692	2012	human	threonine
2693	2012	human	threonine
2694	2012	human	threonine
2695	2012	human	Isoleucine
2696	2012	human	threonine
2697	2012	human	threonine
2698	2012	human	threonine
2699	2012	human	Isoleucine
2700	2012	human	Isoleucine
2701	2012	human	threonine
2702	2012	human	Isoleucine
2703	2012	human	Isoleucine
2704	2012	human	Isoleucine
2705	2012	human	threonine
2706	2012	human	Isoleucine
2707	2012	human	Isoleucine
2708	2012	human	Isoleucine
2709	2012	human	threonine
2710	2012	human	Isoleucine
2711	2012	human	threonine
2712	2012	human	threonine
2713	2012	human	threonine
2714	2012	human	Isoleucine
2715	2012	human	Isoleucine
2716	2012	human	threonine
2717	2012	human	threonine
2718	2012	human	Isoleucine
2719	2012	human	Isoleucine
2720	2012	human	threonine
2721	2012	human	threonine
2722	2012	human	Isoleucine
2723	2012	human	threonine
2724	2012	human	threonine
2725	2012	human	threonine
2726	2012	human	Isoleucine
2727	2012	human	threonine
2728	2012	human	Isoleucine
2729	2012	human	threonine
2730	2012	human	Isoleucine
2731	2012	human	threonine
2732	2012	human	threonine
2733	2012	human	threonine
2734	2012	human	threonine
2735	2012	human	threonine
2736	2012	human	Isoleucine
2737	2012	human	Isoleucine
2738	2012	human	threonine
2739	2012	human	threonine
2740	2012	human	threonine
2741	2012	human	threonine
2742	2012	human	threonine
2743	2012	human	Isoleucine
2744	2012	human	Isoleucine
2745	2012	human	Isoleucine
2746	2012	human	Isoleucine
2747	2012	human	threonine
2748	2012	human	Isoleucine
2749	2012	human	threonine
2750	2012	human	threonine
2751	2012	human	threonine
2752	2012	human	Isoleucine
2753	2012	human	threonine
2754	2012	human	Isoleucine
2755	2012	human	Isoleucine
2756	2012	human	Isoleucine
2757	2012	human	threonine
2758	2012	human	Isoleucine
2759	2012	human	Isoleucine
2760	2012	human	threonine
2761	2012	human	Isoleucine
2762	2012	human	threonine
2763	2012	human	threonine
2764	2012	human	Isoleucine
2765	2012	human	threonine
2766	2012	human	Isoleucine
2767	2012	human	Isoleucine
2768	2012	human	threonine
2769	2012	human	threonine
2770	2012	human	threonine
2771	2012	human	Isoleucine
2772	2012	human	threonine
2773	2012	human	threonine
2774	2012	human	threonine
2775	2012	human	Isoleucine
2776	2012	human	threonine
2777	2012	human	threonine
2778	2012	human	Isoleucine
2779	2012	human	threonine
2780	2012	human	threonine
2781	2012	human	threonine
2782	2012	human	Isoleucine
2783	2012	human	Isoleucine
2784	2012	human	threonine
2785	2012	human	threonine
2786	2012	human	threonine
2787	2012	human	threonine
2788	2012	human	threonine
2789	2012	human	Isoleucine
2790	2012	human	threonine
2791	2012	human	threonine
2792	2012	human	Isoleucine
2793	2012	human	Isoleucine
2794	2012	human	threonine
2795	2012	human	threonine
2796	2012	human	threonine
2797	2012	human	threonine
2798	2012	human	threonine
2799	2012	human	threonine
2800	2012	human	threonine
2801	2012	human	threonine
2802	2012	human	Isoleucine
2803	2012	human	Isoleucine
2804	2012	human	Isoleucine
2805	2012	human	threonine
2806	2012	human	Isoleucine
2807	2012	human	Isoleucine
2808	2012	human	Isoleucine
2809	2012	human	Isoleucine
2810	2012	human	threonine
2811	2012	human	Isoleucine
2812	2012	human	threonine
2813	2012	human	threonine
2814	2012	human	threonine
2815	2012	human	Isoleucine
2816	2012	human	threonine
2817	2012	human	threonine
2818	2012	human	Isoleucine
2819	2012	human	threonine
2820	2012	human	Isoleucine
2821	2012	human	threonine
2822	2012	human	Isoleucine
2823	2012	human	Isoleucine
2824	2012	human	threonine
2825	2012	human	threonine
2826	2012	human	threonine
2827	2012	human	threonine
2828	2012	human	threonine
2829	2012	human	threonine
2830	2012	human	Isoleucine
2831	2012	human	threonine
2832	2012	human	threonine
2833	2012	human	threonine
2834	2012	human	threonine
2835	2012	human	threonine
2836	2012	human	threonine
2837	2012	human	threonine
2838	2012	human	threonine
2839	2012	human	threonine
2840	2012	human	threonine
2841	2012	human	Isoleucine
2842	2012	human	Isoleucine
2843	2012	human	Isoleucine
2844	2012	human	Isoleucine
2845	2011	human	threonine
3041	2013	human	Isoleucine
3042	2013	human	Isoleucine
3044	2013	human	Isoleucine
3047	2013	human	threonine
3048	2013	human	threonine
3050	2013	human	threonine
3051	2013	human	threonine
3055	2013	human	threonine
3058	2013	human	threonine
3061	2013	human	threonine
3062	2013	human	threonine
3064	2013	human	threonine
3065	2013	human	threonine
3066	2013	human	threonine
3068	2013	human	Isoleucine
3069	2013	human	Isoleucine
3070	2013	human	threonine
3071	2013	human	Isoleucine
3072	2013	human	threonine
3077	2013	human	threonine
3078	2013	human	threonine
3079	2013	human	Isoleucine
3080	2013	human	threonine
3081	2013	human	threonine
3082	2013	human	threonine
3083	2013	human	threonine
3084	2013	human	threonine
3088	2013	human	Isoleucine
3090	2013	human	threonine
3091	2013	human	threonine
3092	2013	human	threonine
3094	2013	human	threonine
3095	2013	human	threonine
3096	2013	human	Isoleucine
3098	2013	human	threonine
3100	2013	human	threonine
4933	2015	chicken	threonine
4935	2015	chicken	threonine
4936	2015	chicken	threonine
4937	2015	chicken	threonine
4938	2015	chicken	threonine
4939	2015	chicken	threonine
4940	2015	chicken	threonine
4941	2015	chicken	threonine
4942	2015	chicken	threonine
4943	2015	chicken	threonine
4944	2015	chicken	threonine
4945	2015	chicken	threonine
4946	2015	chicken	threonine
4947	2015	chicken	threonine
4948	2015	chicken	threonine
4949	2015	chicken	threonine
4951	2015	chicken	threonine
4952	2015	chicken	threonine
4953	2015	chicken	threonine
4954	2015	chicken	threonine
4955	2015	chicken	threonine
4956	2015	chicken	threonine
4957	2015	chicken	threonine
4958	2015	chicken	threonine
4959	2015	chicken	threonine
4960	2015	chicken	threonine
4961	2015	chicken	threonine
4962	2015	chicken	threonine
4963	2015	chicken	threonine
4964	2015	chicken	threonine
4965	2015	chicken	threonine
4966	2015	chicken	threonine
4967	2015	chicken	threonine
4968	2015	chicken	threonine
4969	2015	chicken	threonine
4970	2015	chicken	threonine
4971	2015	chicken	threonine
4972	2015	chicken	threonine
4973	2015	chicken	threonine
4974	2015	chicken	threonine
4975	2015	chicken	threonine
4976	2015	chicken	threonine
4977	2015	chicken	threonine
4979	2015	chicken	threonine
4980	2015	chicken	threonine
4981	2015	chicken	threonine
4982	2015	chicken	threonine
4983	2015	chicken	threonine
4985	2015	chicken	threonine
4986	2015	chicken	threonine
4987	2015	chicken	threonine
4989	2015	chicken	threonine
4990	2015	chicken	threonine
4991	2015	chicken	threonine
4992	2015	chicken	threonine
4993	2015	chicken	threonine
4995	2015	chicken	threonine
4996	2015	chicken	A
4997	2015	chicken	threonine
4998	2015	chicken	threonine
4999	2015	chicken	threonine
5000	2015	chicken	threonine
5001	2015	chicken	threonine
5002	2015	chicken	threonine
5003	2015	chicken	threonine
5004	2015	chicken	threonine
5005	2015	chicken	threonine
5006	2015	chicken	threonine
5014	2015	chicken	threonine
5094	2015	human	Isoleucine
5095	2015	human	Isoleucine
5096	2015	human	Isoleucine
5097	2015	human	Isoleucine
5098	2015	human	Isoleucine
5099	2015	human	Isoleucine
5101	2015	human	Isoleucine
5103	2015	human	Isoleucine
5105	2015	human	Isoleucine
5108	2015	human	Isoleucine
5109	2015	human	Isoleucine
5111	2015	human	Isoleucine
5112	2015	human	Isoleucine
5115	2015	human	Isoleucine
5116	2015	human	Isoleucine
5117	2015	human	Isoleucine
5118	2015	human	Isoleucine
5120	2015	human	Isoleucine
5122	2015	human	Isoleucine
5123	2015	human	Isoleucine
5124	2009	chicken	Isoleucine
5125	2008	chicken	Isoleucine
5126	2008	chicken	Isoleucine
5127	2011	chicken	Isoleucine
5128	2010	chicken	Isoleucine
5130	2011	chicken	Isoleucine
5133	2009	chicken	Isoleucine
5136	2010	human	Isoleucine
5138	2010	human	Isoleucine
5140	2010	human	Isoleucine
5141	2011	human	Isoleucine
5142	2011	human	Isoleucine
5144	2011	human	Isoleucine
5145	2011	human	Isoleucine
5146	2011	human	Isoleucine
5147	2011	human	Isoleucine
5148	2011	human	threonine
5149	2011	human	Isoleucine
5150	2011	human	Isoleucine
5151	2011	human	Isoleucine
5152	2011	human	Isoleucine
5154	2011	human	Isoleucine
5155	2011	human	Isoleucine
5156	2011	human	Isoleucine
5157	2011	human	threonine
5158	2011	human	threonine
5159	2011	human	Isoleucine
5161	2011	human	threonine
5163	2011	human	Isoleucine
5164	2011	human	threonine
5165	2011	human	threonine
5166	2011	human	Isoleucine
5167	2011	human	Isoleucine
5168	2011	human	Isoleucine
5169	2011	human	Isoleucine
5170	2011	human	Isoleucine
5171	2011	human	Isoleucine
5172	2011	human	Isoleucine
5173	2011	human	Isoleucine
5174	2011	human	Isoleucine
5175	2011	human	Isoleucine
5176	2011	human	Isoleucine
5177	2011	human	Isoleucine
5178	2011	human	Isoleucine
5180	2011	human	Isoleucine
5181	2011	human	threonine
5182	2011	human	Isoleucine
5184	2012	human	Isoleucine
5185	2012	human	Isoleucine
5186	2012	human	Isoleucine
5187	2012	human	Isoleucine
5188	2012	human	Isoleucine
5189	2012	human	Isoleucine
5190	2012	human	threonine
5192	2012	human	Isoleucine
5193	2012	human	threonine
5194	2012	human	Isoleucine
5195	2012	human	Isoleucine
5198	2012	human	Isoleucine
5199	2012	human	Isoleucine
5200	2012	human	Isoleucine
5201	2012	human	Isoleucine
5202	2012	human	Isoleucine
5204	2012	human	threonine
5206	2012	human	Isoleucine
5208	2012	human	Isoleucine
5209	2012	human	Isoleucine
5210	2012	human	Isoleucine
5211	2012	human	Isoleucine
5213	2012	human	Isoleucine
5215	2012	human	Isoleucine
5216	2012	human	Isoleucine
5217	2010	human	Isoleucine
5218	2010	human	Isoleucine
5219	2010	human	Isoleucine
5220	2010	human	Isoleucine
5221	2010	human	Isoleucine
5222	2010	human	Isoleucine
5224	2010	human	Isoleucine
5225	2010	human	Isoleucine
5226	2010	human	Isoleucine
5227	2010	human	Isoleucine
5228	2010	human	threonine
5229	2010	human	Isoleucine
5230	2010	human	threonine
5231	2010	human	Isoleucine
5233	2010	human	Isoleucine
5236	2010	human	Isoleucine
5238	2010	human	Isoleucine
5240	2010	human	Isoleucine
5243	2010	human	Isoleucine
5245	2010	human	Isoleucine
5247	2010	human	Isoleucine
5248	2010	human	Isoleucine
5249	2010	human	Isoleucine
5250	2010	human	Isoleucine
5252	2010	human	Isoleucine
5253	2010	human	Isoleucine
5255	2010	human	Isoleucine
5256	2010	human	Isoleucine
5257	2010	human	Isoleucine
5258	2010	human	Isoleucine
5260	2010	human	Isoleucine
5261	2010	human	threonine
5262	2010	human	threonine
5263	2010	human	Isoleucine
5264	2010	chicken	Isoleucine
5267	2010	chicken	Isoleucine
5269	2010	chicken	Isoleucine
5270	2010	chicken	Isoleucine
5271	2010	chicken	threonine
5272	2010	chicken	Isoleucine
5273	2010	chicken	Isoleucine
5276	2010	chicken	Isoleucine
5278	2010	chicken	threonine
5279	2010	chicken	Isoleucine
5281	2010	chicken	Isoleucine
5282	2010	chicken	Isoleucine
5284	2010	chicken	Isoleucine
5285	2011	chicken	Isoleucine
5287	2011	chicken	Isoleucine
5288	2010	chicken	Isoleucine
5289	2011	chicken	Isoleucine
5291	2011	chicken	Isoleucine
5293	2010	ruminant	threonine
5294	2010	ruminant	Isoleucine
5295	2010	ruminant	threonine
5296	2010	ruminant	Isoleucine
5297	2010	ruminant	Isoleucine
5298	2010	ruminant	Isoleucine
5299	2010	ruminant	Isoleucine
5300	2010	ruminant	threonine
5301	2010	ruminant	threonine
5302	2010	ruminant	threonine
5303	2010	ruminant	Isoleucine
5304	2010	ruminant	threonine
5305	2010	ruminant	threonine
5306	2010	ruminant	Isoleucine
5307	2010	ruminant	threonine
5308	2010	ruminant	Isoleucine
5309	2010	ruminant	threonine
5310	2010	ruminant	Isoleucine
5311	2010	ruminant	Isoleucine
5312	2010	ruminant	Isoleucine
5313	2011	ruminant	Isoleucine
5316	2011	ruminant	Isoleucine
5317	2011	ruminant	threonine
5322	2011	ruminant	Isoleucine
5325	2011	ruminant	Isoleucine
5327	2011	ruminant	Isoleucine
5441	2015	chicken	threonine
5718	2011	chicken	Isoleucine
5719	2011	chicken	Isoleucine
5724	1978	human	threonine
5726	1979	ruminant	threonine
5730	1979	ruminant	threonine
5741	1979	human	threonine
5742	1979	human	threonine
5743	1979	human	threonine
5748	1979	ruminant	threonine
5750	1979	ruminant	threonine
5778	1980	human	threonine
5791	1982	human	threonine
5792	1984	human	threonine
5865	2016	chicken	threonine
5866	2016	chicken	threonine
5867	2016	chicken	threonine
5868	2016	chicken	threonine
5869	2016	chicken	threonine
5870	2016	chicken	threonine
5871	2016	chicken	threonine
5872	2016	chicken	threonine
5873	2016	chicken	threonine
5874	2016	chicken	threonine
5875	2016	chicken	threonine
5876	2016	chicken	threonine
5877	2016	chicken	Isoleucine
5878	2016	chicken	Isoleucine
5879	2016	chicken	threonine
5880	2016	chicken	threonine
5881	2016	chicken	Isoleucine
5883	2016	chicken	threonine
5884	2016	chicken	threonine
5887	2016	chicken	threonine
5889	2016	chicken	threonine
5890	2016	chicken	threonine
5891	2016	chicken	threonine
5892	2016	chicken	threonine
5893	2016	chicken	threonine
5894	2016	chicken	threonine
5895	2016	chicken	threonine
5896	2016	chicken	threonine
5897	2016	chicken	threonine
5898	2016	chicken	threonine
5899	2016	chicken	Isoleucine
5901	2016	chicken	threonine
5902	2016	chicken	threonine
5903	2016	chicken	threonine
5904	2016	chicken	threonine
5905	2016	chicken	threonine
5906	2016	chicken	Isoleucine
5907	2016	chicken	Isoleucine
5908	2016	chicken	Isoleucine
5909	2016	chicken	Isoleucine
5910	2016	chicken	Isoleucine
5912	2016	chicken	threonine
5913	2016	chicken	Isoleucine
5914	2016	chicken	threonine
5915	2016	chicken	threonine
5916	2016	chicken	Isoleucine
5917	2016	chicken	threonine
5918	2016	chicken	Isoleucine
5919	2016	chicken	threonine
5945	2016	chicken	Isoleucine
5946	2016	chicken	threonine
5947	2016	chicken	threonine
5949	2016	chicken	threonine
5950	2016	chicken	threonine
5951	2016	chicken	Isoleucine
5953	2016	chicken	threonine
5955	2016	chicken	Isoleucine
5956	2016	chicken	Isoleucine
5959	2016	chicken	threonine
5960	2016	chicken	threonine
5961	2016	chicken	threonine
5962	2016	chicken	threonine
5963	2016	chicken	Isoleucine
5964	2016	chicken	threonine
5965	2016	chicken	threonine
5966	2016	chicken	threonine
5967	2016	chicken	threonine
5968	2016	chicken	threonine
5970	2016	chicken	threonine
5971	2016	chicken	threonine
5973	2016	chicken	threonine
5974	2016	chicken	threonine
5976	2016	chicken	threonine
5977	2016	chicken	threonine
5978	2016	chicken	threonine
5979	2016	chicken	Isoleucine
5980	2016	chicken	threonine
5983	2016	chicken	threonine
5984	2016	chicken	threonine
5986	2016	chicken	threonine
5988	2016	chicken	threonine
5991	2016	chicken	threonine
5992	2016	chicken	threonine
5993	2016	chicken	threonine
5995	2016	chicken	threonine
5997	2016	chicken	threonine
5999	2016	chicken	threonine
6002	2016	chicken	threonine
6003	2016	chicken	threonine
6004	2016	chicken	threonine
6005	2016	chicken	threonine
6008	2016	chicken	threonine
6009	2016	chicken	threonine
6010	2016	chicken	threonine
6011	2016	chicken	threonine
6012	2016	chicken	threonine
6013	2016	chicken	threonine
6015	2016	chicken	threonine
6016	2016	chicken	threonine
6017	2016	chicken	threonine
6019	2016	chicken	Isoleucine
6020	2016	chicken	Isoleucine
6022	2016	chicken	Isoleucine
6024	2016	chicken	threonine
6025	2016	chicken	Isoleucine
6026	2016	chicken	Isoleucine
6027	2016	chicken	threonine
6028	2016	chicken	threonine
6029	2016	chicken	Isoleucine
6031	2016	chicken	threonine
6032	2016	chicken	Isoleucine
6033	2016	chicken	Isoleucine
6034	2016	chicken	Isoleucine
6035	2016	chicken	threonine
6036	2016	chicken	threonine
6037	2016	chicken	threonine
6038	2016	chicken	threonine
6039	2016	chicken	threonine
6040	2016	chicken	threonine
6041	2016	chicken	threonine
6043	2016	chicken	Isoleucine
6044	2016	chicken	threonine
6045	2016	chicken	Isoleucine
6046	2016	chicken	Isoleucine
6048	2016	chicken	Isoleucine
6049	2016	chicken	Isoleucine
6050	2016	chicken	Isoleucine
6052	2016	chicken	Isoleucine
6054	2016	chicken	Isoleucine
6055	2016	chicken	threonine
6056	2016	chicken	threonine
6057	2016	chicken	Isoleucine
6059	2016	chicken	threonine
6060	2016	chicken	threonine
6061	2016	chicken	threonine
6062	2016	chicken	threonine
6063	2016	chicken	threonine
6064	2016	chicken	threonine
6065	2016	chicken	threonine
6066	2016	chicken	threonine
6067	2016	chicken	threonine
6068	2016	chicken	threonine
6069	2016	chicken	Isoleucine
6071	2016	chicken	Isoleucine
6072	2016	chicken	Isoleucine
6073	2016	chicken	Isoleucine
6074	2016	chicken	threonine
6075	2016	chicken	Isoleucine
6076	2016	chicken	Isoleucine
6077	2016	chicken	Isoleucine
6078	2016	chicken	Isoleucine
6079	2016	chicken	Isoleucine
6080	2016	chicken	Isoleucine
6081	2016	chicken	Isoleucine
6084	2016	chicken	threonine
6086	2016	chicken	threonine
6087	2016	chicken	threonine
6088	2016	chicken	threonine
6089	2016	chicken	threonine
6090	2016	chicken	threonine
6091	2016	chicken	threonine
6092	2016	chicken	threonine
6093	2016	chicken	threonine
6095	2016	chicken	threonine
6096	2016	chicken	threonine
6098	2016	chicken	threonine
6099	2016	chicken	threonine
6100	2016	chicken	threonine
6101	2016	chicken	threonine
6103	2016	chicken	threonine
6104	2016	chicken	threonine
6105	2016	chicken	threonine
6106	2016	chicken	threonine
6108	2016	chicken	threonine
6109	2016	chicken	threonine
6110	2016	chicken	threonine
6111	2016	chicken	threonine
6112	2016	chicken	threonine
6113	2016	chicken	threonine
6115	2016	chicken	threonine
6116	2016	chicken	Isoleucine
6117	2016	chicken	Isoleucine
6119	2016	chicken	threonine
6120	2016	chicken	threonine
6121	2016	chicken	threonine
6122	2016	chicken	threonine
6123	2016	chicken	threonine
6125	2016	chicken	threonine
6126	2016	chicken	threonine
6127	2016	chicken	Isoleucine
6128	2016	chicken	threonine
6129	2016	chicken	threonine
6130	2016	chicken	threonine
6131	2016	chicken	Isoleucine
6132	2016	chicken	threonine
6133	2016	chicken	threonine
6134	2016	chicken	Isoleucine
6220	2015	chicken	Isoleucine
6221	2015	chicken	Isoleucine
6222	2015	chicken	Isoleucine
6223	2015	chicken	Isoleucine
6224	2015	chicken	Isoleucine
6225	2015	chicken	Isoleucine
6226	2015	chicken	Isoleucine
6227	2015	chicken	Isoleucine
6228	2015	chicken	Isoleucine
6229	2015	chicken	Isoleucine
6230	2015	chicken	Isoleucine
6231	2015	chicken	Isoleucine
6232	2015	chicken	Isoleucine
6233	2015	chicken	Isoleucine
6234	2015	chicken	Isoleucine
6235	2015	chicken	Isoleucine
6236	2015	chicken	Isoleucine
6237	2015	chicken	Isoleucine
6238	2015	chicken	Isoleucine
6239	2015	chicken	Isoleucine
6240	2015	chicken	Isoleucine
6241	2015	chicken	Isoleucine
6242	2015	chicken	Isoleucine
6244	2015	chicken	Isoleucine
6245	2015	chicken	Isoleucine
6246	2015	chicken	Isoleucine
6247	2015	chicken	Isoleucine
6248	2015	chicken	Isoleucine
6249	2015	chicken	Isoleucine
6250	2015	chicken	Isoleucine
6251	2015	chicken	Isoleucine
6252	2015	chicken	Isoleucine
6253	2015	chicken	Isoleucine
6254	2015	chicken	Isoleucine
6255	2015	chicken	Isoleucine
6256	2015	chicken	Isoleucine
6257	2015	chicken	Isoleucine
6258	2015	chicken	Isoleucine
6259	2015	chicken	Isoleucine
6260	2015	chicken	Isoleucine
6261	2015	chicken	Isoleucine
6262	2015	chicken	Isoleucine
6263	2015	chicken	Isoleucine
6264	2015	chicken	Isoleucine
6265	2015	chicken	Isoleucine
6266	2015	chicken	Isoleucine
6267	2015	chicken	Isoleucine
6268	2015	chicken	Isoleucine
6269	2015	chicken	Isoleucine
6270	2015	chicken	Isoleucine
6271	2015	chicken	Isoleucine
6272	2015	chicken	Isoleucine
6273	2015	chicken	Isoleucine
6274	2015	chicken	Isoleucine
6275	2015	chicken	Isoleucine
6276	2015	chicken	Isoleucine
6277	2015	chicken	Isoleucine
6278	2015	chicken	Isoleucine
6279	2015	chicken	Isoleucine
6280	2015	chicken	Isoleucine
6281	2015	chicken	Isoleucine
6282	2015	chicken	Isoleucine
6283	2015	chicken	Isoleucine
6284	2015	chicken	Isoleucine
6285	2015	chicken	Isoleucine
6286	2015	chicken	Isoleucine
6287	2015	chicken	Isoleucine
6288	2015	chicken	Isoleucine
6289	2015	chicken	Isoleucine
6290	2015	chicken	Isoleucine
6291	2015	chicken	Isoleucine
6292	2015	chicken	Isoleucine
6293	2015	chicken	Isoleucine
6294	2015	chicken	Isoleucine
6295	2015	chicken	Isoleucine
6296	2015	chicken	Isoleucine
6297	2015	chicken	Isoleucine
6298	2015	chicken	Isoleucine
6299	2015	chicken	Isoleucine
6300	2015	chicken	Isoleucine
6301	2015	chicken	Isoleucine
6302	2015	chicken	Isoleucine
6303	2015	chicken	Isoleucine
6304	2015	chicken	Isoleucine
6305	2015	chicken	Isoleucine
6306	2015	chicken	Isoleucine
6307	2015	chicken	Isoleucine
6308	2015	chicken	Isoleucine
6309	2015	chicken	Isoleucine
6310	2015	chicken	Isoleucine
6311	2015	chicken	Isoleucine
6312	2015	chicken	Isoleucine
6313	2015	chicken	Isoleucine
6314	2015	chicken	Isoleucine
6315	2015	chicken	Isoleucine
6316	2015	chicken	Isoleucine
6317	2015	chicken	Isoleucine
6318	2015	chicken	Isoleucine
6319	2015	chicken	Isoleucine
6320	2015	chicken	Isoleucine
6321	2015	chicken	Isoleucine
6322	2015	chicken	Isoleucine
6323	2015	chicken	Isoleucine
6324	2015	chicken	Isoleucine
6325	2015	chicken	Isoleucine
6326	2015	chicken	Isoleucine
6327	2015	chicken	Isoleucine
6328	2015	chicken	Isoleucine
6329	2015	chicken	Isoleucine
6330	2015	chicken	Isoleucine
6331	2015	chicken	Isoleucine
6332	2015	chicken	Isoleucine
6333	2015	chicken	Isoleucine
6334	2015	chicken	Isoleucine
6335	2015	chicken	Isoleucine
6336	2015	chicken	Isoleucine
6337	2015	chicken	Isoleucine
6338	2015	chicken	Isoleucine
6339	2015	chicken	Isoleucine
6340	2015	chicken	Isoleucine
6341	2015	chicken	Isoleucine
6342	2015	chicken	Isoleucine
6343	2015	chicken	Isoleucine
6344	2015	chicken	Isoleucine
6345	2015	chicken	Isoleucine
6346	2015	chicken	Isoleucine
6347	2015	chicken	Isoleucine
6348	2015	chicken	Isoleucine
6349	2015	chicken	Isoleucine
6350	2015	chicken	Isoleucine
6351	2015	chicken	Isoleucine
6352	2015	chicken	Isoleucine
6353	2015	chicken	Isoleucine
6354	2015	chicken	Isoleucine
6356	1985	human	threonine
6359	1980	human	threonine
6435	2016	ruminant	threonine
6436	2016	ruminant	Isoleucine
6437	2016	ruminant	threonine
6439	2016	ruminant	Isoleucine
6440	2016	ruminant	Isoleucine
6442	2016	ruminant	threonine
6444	2016	ruminant	Isoleucine
6445	2016	ruminant	threonine
6448	2016	ruminant	Isoleucine
6449	2016	ruminant	threonine
6450	2016	ruminant	threonine
6451	2016	ruminant	Isoleucine
6452	2016	ruminant	threonine
6453	2016	ruminant	Isoleucine
6454	2016	ruminant	threonine
6455	2016	ruminant	Isoleucine
6456	2016	ruminant	Isoleucine
6457	2016	ruminant	threonine
6458	2016	ruminant	Isoleucine
6459	2016	ruminant	threonine
6460	2016	ruminant	threonine
6461	2016	ruminant	threonine
6464	2016	ruminant	Isoleucine
6465	2016	ruminant	threonine
6466	2016	ruminant	threonine
6467	2016	ruminant	threonine
6470	2016	ruminant	threonine
6471	2016	ruminant	threonine
6472	2016	ruminant	threonine
6474	2016	ruminant	threonine
6475	2016	ruminant	threonine
6476	2016	ruminant	Isoleucine
6477	2016	ruminant	threonine
6478	2016	ruminant	threonine
6479	2016	ruminant	Isoleucine
6481	2016	ruminant	threonine
6482	2016	ruminant	threonine
6483	2016	ruminant	Isoleucine
6484	2016	ruminant	threonine
6485	2016	ruminant	Isoleucine
6487	2016	ruminant	threonine
6488	2016	ruminant	Isoleucine
6489	2016	ruminant	threonine
6490	2016	ruminant	threonine
6493	2016	ruminant	Isoleucine
6495	2016	ruminant	Isoleucine
6497	2016	ruminant	threonine
6499	2016	ruminant	threonine
6501	2016	ruminant	Isoleucine
6502	2016	ruminant	threonine
6503	2016	ruminant	Isoleucine
6504	2016	ruminant	threonine
6505	2016	ruminant	threonine
6507	2016	ruminant	threonine
6508	2016	ruminant	Isoleucine
6509	2016	ruminant	Isoleucine
6511	2016	ruminant	threonine
6512	2015	human	threonine
6513	2015	human	Isoleucine
6514	2015	human	Isoleucine
6515	2015	human	Isoleucine
6517	2015	human	Isoleucine
6518	2015	human	threonine
6521	2015	human	Isoleucine
6522	2015	human	Isoleucine
6523	2015	human	Isoleucine
6524	2015	human	Isoleucine
6525	2015	human	Isoleucine
6527	2015	human	Isoleucine
6528	2015	human	Isoleucine
6530	2015	human	Isoleucine
6531	2015	human	threonine
6532	2015	human	Isoleucine
6533	2015	human	Isoleucine
6534	2015	human	threonine
6535	2015	human	threonine
6536	2015	human	Isoleucine
6537	2015	human	Isoleucine
6538	2015	human	threonine
6539	2015	human	Isoleucine
6540	2015	human	Isoleucine
6541	2015	human	Isoleucine
6542	2015	human	Isoleucine
6543	2015	human	Isoleucine
6544	2015	human	threonine
6545	2015	human	Isoleucine
6547	2015	human	Isoleucine
6548	2015	human	threonine
6550	2015	human	Isoleucine
6551	2015	human	threonine
6552	2015	human	Isoleucine
6553	2015	human	Isoleucine
6554	2015	human	Isoleucine
6555	2015	human	threonine
6556	2015	human	threonine
6557	2015	human	Isoleucine
6558	2015	human	Isoleucine
6559	2015	human	threonine
6560	2015	human	Isoleucine
6561	2015	human	Isoleucine
6562	2015	human	Isoleucine
6563	2015	human	threonine
6564	2015	human	threonine
6565	2015	human	Isoleucine
6566	2015	human	threonine
6567	2015	human	Isoleucine
6568	2015	human	Isoleucine
6569	2015	human	threonine
6570	2015	human	Isoleucine
6571	2015	human	threonine
6574	2015	human	threonine
6575	2015	human	threonine
6576	2015	human	Isoleucine
6577	2015	human	Isoleucine
6578	2015	human	threonine
6579	2015	human	Isoleucine
6581	2015	human	threonine
6582	2015	human	Isoleucine
6583	2015	human	Isoleucine
6584	2015	human	threonine
6585	2015	human	threonine
6587	2015	human	threonine
6588	2015	human	Isoleucine
6589	2015	human	threonine
6590	2015	human	Isoleucine
6591	2017	chicken	threonine
6592	2017	chicken	threonine
6593	2017	chicken	threonine
6594	2017	chicken	threonine
6595	2017	chicken	threonine
6596	2017	chicken	threonine
6599	2017	chicken	threonine
6600	2017	chicken	threonine
6602	2017	chicken	threonine
6603	2017	chicken	threonine
6604	2017	chicken	threonine
6605	2017	chicken	threonine
6607	2017	chicken	threonine
6608	2017	chicken	threonine
6610	2017	chicken	threonine
6613	2017	chicken	threonine
6614	2017	chicken	threonine
6616	2017	chicken	threonine
6617	2017	chicken	threonine
6618	2017	chicken	threonine
6619	2017	chicken	threonine
6620	2017	chicken	threonine
6621	2017	chicken	threonine
6622	2017	chicken	threonine
6624	2017	chicken	threonine
6625	2017	chicken	threonine
6626	2017	chicken	threonine
6627	2017	chicken	threonine
6628	2017	chicken	threonine
6629	2017	chicken	threonine
6630	2017	chicken	threonine
6631	2017	chicken	threonine
6634	2017	chicken	threonine
6635	2017	chicken	threonine
6636	2017	chicken	threonine
6637	2017	chicken	threonine
6638	2017	chicken	threonine
6639	2017	chicken	threonine
6640	2017	chicken	threonine
6642	2017	chicken	threonine
6643	2017	chicken	threonine
6644	2017	chicken	threonine
6645	2017	chicken	threonine
6647	2017	chicken	threonine
6648	2017	chicken	threonine
6649	2017	chicken	threonine
6650	2017	chicken	threonine
6653	2017	chicken	threonine
6654	2017	chicken	threonine
6655	2017	chicken	threonine
6656	2017	chicken	threonine
6657	2017	chicken	threonine
6658	2017	chicken	threonine
6659	2017	chicken	threonine
6660	2017	chicken	threonine
6663	2017	chicken	threonine
6664	2017	chicken	threonine
6665	2017	chicken	threonine
6666	2017	chicken	threonine
6668	2017	chicken	threonine
6669	2017	chicken	threonine
6670	2017	chicken	threonine
6671	2017	chicken	threonine
6672	2017	chicken	threonine
6673	2017	chicken	threonine
6675	2017	chicken	threonine
6676	2017	chicken	threonine
6677	2017	chicken	threonine
6678	2017	chicken	threonine
6679	2017	chicken	threonine
6680	2017	chicken	threonine
6681	2017	chicken	threonine
6682	2017	chicken	threonine
6683	2017	chicken	threonine
6684	2017	chicken	threonine
6687	2017	chicken	threonine
6688	2017	chicken	threonine
6691	2017	chicken	threonine
6693	2017	chicken	threonine
6694	2017	chicken	threonine
6695	2017	chicken	threonine
6696	2017	chicken	threonine
6698	2017	chicken	threonine
6699	2017	chicken	threonine
6700	2017	chicken	threonine
6701	2017	chicken	threonine
6702	2017	chicken	threonine
6703	2017	chicken	threonine
6704	2017	chicken	threonine
6705	2017	chicken	threonine
6706	2017	chicken	threonine
6707	2017	chicken	threonine
6708	2017	chicken	threonine
6709	2017	chicken	threonine
6710	2017	chicken	threonine
6711	2017	chicken	threonine
6713	2017	chicken	threonine
6716	2017	chicken	threonine
6717	2017	chicken	threonine
6719	2017	chicken	threonine
6720	2017	chicken	threonine
6721	2017	chicken	threonine
6722	2017	chicken	threonine
6723	2017	chicken	threonine
6724	2017	chicken	threonine
6725	2017	chicken	threonine
6727	2017	chicken	threonine
6728	2017	chicken	threonine
6729	2017	chicken	threonine
6731	2010	chicken	threonine
6732	2011	chicken	threonine
6733	2011	chicken	threonine
6734	2012	chicken	threonine
6735	2011	chicken	threonine
6736	2011	chicken	threonine
6737	2012	chicken	threonine
6738	2011	chicken	threonine
6739	2011	chicken	threonine
6740	2012	chicken	threonine
